# Supplementary material for: Berberine Decreases Intestinal GLUT2 Translocation and Reduces Intestinal Glucose Absorption in Mice
Source: Int J Mol Sci. 2021 Dec 28;23(1):327. doi: 10.3390/ijms23010327 (PMC8745600; doi:10.3390/ijms23010327)
Supplement: Supplementary file 1 [file ijms-23-00327-s001.zip]

Archive with 1 entries (1 files):
- ijms-1473114-supplementary.pdf
